# Supplementary material for: FACT regulates pluripotency through proximal and distal regulation of gene expression in murine embryonic stem cells
Source: BMC Biol. 2023 Aug 4;21:167. doi: 10.1186/s12915-023-01669-0 (PMC10403911; doi:10.1186/s12915-023-01669-0)
Supplement: Supplementary file 2 — Additional file 2: Table S1. Comparison of selected pluripotency and differentiation factor expression and transcription over time. DESeq2-calculated log2-fold changes in transcription (TT-seq) and expression (RNA-seq) of pluripotency factors and differentiation factors associated with ectoderm, endoderm, and mesoderm are displayed alongside adjusted p-values for all transcriptomic experiments performed, including TT-seq after IAA treatment (0-, 3-, 6-, 12-, 24-, and 12-h+24-h washout) and RNA-seq after 24-h IAA treatment. [file 12915_2023_1669_MOESM2_ESM.xlsx]

## Sheet: Sheet1
		TT-seq (0h)	TT-seq (0h)	TT-seq (3h)	TT-seq (3h)	TT-seq (6h)	TT-seq (6h)	TT-seq (12h)	TT-seq (12h)	TT-seq (24h)	TT-seq (24h)	RNA-seq (24h)	RNA-seq (24h)	Washout TT-seq	Washout TT-seq
Association	Gene	Log2 fold change	Adj. p	Log2 fold change	Adj. p	Log2 fold change	Adj. p	Log2 fold change	Adj. p	Log2 fold change	Adj. p	Log2 fold change	Adj. p	Log2 fold change	Adj. p
Ectoderm	Chrd	-3.22803e-07	0.999768	0.0227767	NA	0.208117	NA	2.34255	3.61971e-06	0.932098	0.000174428	1.73409	6.74319e-05	0.335993	0.798606
Ectoderm	Nes	-6.91039e-06	0.889138	0.0268002	0.861999	0.597451	0.133502	0.806689	0.0188837	-0.315467	0.464846	1.06803	4.33424e-10	-0.080512	0.919298
Ectoderm	Pax2	-7.65144e-07	0.999768	-0.0174102	NA	-0.0532873	NA	-0.11371	0.701685	1.96458	7.83106e-09	1.29151	NA	2.24914	0.0144544
Ectoderm	Pax6	3.37488e-07	NA	0.00689246	NA	-0.0452252	NA	0.186198	0.465762	3.48556	2.53403e-16	2.34935	0.126225	2.93816	0.0337764
Ectoderm	Rit1	3.20071e-06	0.999768	0.00816245	0.976495	0.100554	0.66085	0.581118	0.0458821	0.640949	0.000166325	0.974455	0.000125789	-0.161732	0.666189
Ectoderm	Sox11	3.66436e-07	0.999768	0.00226918	NA	0.121411	0.502458	2.06909	0.00132738	1.26768	0.000156632	2.52686	3.80995e-13	0.944576	0.150816
Ectoderm	Trp63	-1.67692e-06	0.999768	-0.0350703	NA	-0.0468879	NA	0.448167	0.286877	2.21214	4.93703e-10	1.24797	0.688134	-0.23216	0.841426
Endoderm	Dusp2	-3.31778e-07	NA	0.000139454	NA	-0.00524289	NA	0.310223	0.145096	2.82957	2.6806e-15	4.88411	0.000947813	3.34348	0.00848542
Endoderm	Gata1	2.81946e-07	0.999768	0.000748616	NA	0.0148577	NA	1.10885	0.050115	1.58934	1.92406e-08	1.32155	0.3135	1.3946	0.310979
Endoderm	Gata6	5.83433e-07	0.999768	-0.00872058	NA	0.0131229	NA	0.056575	0.881914	1.81884	9.03626e-18	1.81017	0.325029	0.245042	0.828424
Endoderm	Gypa	3.01015e-08	NA	-0.00153196	NA	-0.0144356	NA	0.0438671	NA	1.77901	7.8676e-05	-0.68322	NA	-0.130524	NA
Endoderm	HoxA1	2.65355e-06	0.999768	0.141345	NA	0.246362	0.215546	1.73745	0.00171917	1.45578	3.52203e-13	1.58498	1.63764e-10	0.708851	0.268083
Endoderm	Nkx6-1	-1.0514e-07	NA	-0.00185293	NA	-0.0176346	NA	0.157176	NA	1.01151	0.0523764	4.04779	0.130753	1.03198	NA
Endoderm	Pax6	3.37488e-07	NA	0.00689246	NA	-0.0452252	NA	0.186198	0.465762	3.48556	2.53403e-16	2.34935	0.126225	-0.140133	0.674911
Mesoderm	Flk1	1.01231e-06	0.999768	-0.00836837	NA	0.338803	0.228187	2.27085	1.89499e-08	1.59937	3.045e-08	1.44841	0.0495466	1.92221	0.000647662
Mesoderm	Lef1	-1.21585	0.000675521	-0.403359	0.184367	-0.0719558	0.724136	0.21729	0.5739	1.21027	0.0114902	1.0296	3.70778e-05	0.812881	0.451855
Mesoderm	Lefty1	8.22115e-06	0.999768	0.0298577	0.805049	1.54613	0.00395006	2.75184	0.000146539	0.927819	0.000146471	1.90122	1.30512e-12	-1.82727	0.179326
Mesoderm	Myl2	-4.12016e-07	NA	0.00418085	NA	0.00672626	NA	0.0642554	0.822551	1.84445	5.98941e-06	0.628346	0.703265	0.658698	0.730411
Mesoderm	Smad1	-7.60108e-06	0.999768	-0.00228171	0.996219	0.0148874	0.959577	0.0873201	0.786555	1.18824	3.37827e-18	0.584241	0.00425919	0.604571	0.0029886
Mesoderm	Twist2	2.20889e-08	NA	-0.00342858	NA	0.00124599	NA	-0.160519	0.372648	1.75768	1.5026e-06	2.49148	NA	-0.00801678	NA
Mesoderm	Zeb2	4.26684e-06	0.999768	0.0292467	NA	0.0975933	0.572043	3.10869	5.72248e-12	3.46098	1.98083e-15	3.48613	1.77726e-12	1.89901	0.0223338
Pluripotency	Klf4	4.98918e-06	0.999768	0.110522	0.495426	0.0575331	0.80008	-0.24124	0.501484	-1.42541	4.08915e-12	-1.24401	3.59351e-05	-0.0145435	0.977253
Pluripotency	Myc	2.86438e-06	0.999768	-0.0710205	0.565468	0.0650589	0.752009	0.103555	0.805969	-0.74003	0.020904	-0.0620586	0.92031	0.807695	0.308417
Pluripotency	Nanog	-0.000909221	0.999768	0.0746247	0.680477	-0.135187	0.525646	-0.771675	0.0283673	-1.84204	8.54046e-45	-1.85618	4.46051e-71	-0.415654	0.0865306
Pluripotency	Pou5f1	-1.79977e-06	0.999768	0.397648	0.211079	-0.0135276	0.952552	0.119629	0.776684	-1.29493	9.67623e-05	-0.954112	2.72275e-23	-0.140133	0.674911
Pluripotency	Sox2	-2.06253e-05	0.999768	0.0408606	0.802024	-0.0754313	0.649071	-0.474895	0.236728	-2.15939	3.22484e-24	-1.66045	8.31358e-05	0.79718	0.00655543
Pluripotency	Tfcp2l1	8.94389e-06	0.999768	0.0805772	0.678127	0.0823889	0.722234	-0.6155	0.0142824	-1.14608	3.81041e-20	-1.32433	1.55442e-45	0.318755	0.367603
Pluripotency	Zfp42	4.09221e-06	0.999768	-0.118277	0.498207	-0.828646	0.00221035	-1.85347	9.51348e-12	-1.38943	1.90917e-07	-1.57118	5.44112e-32	-0.0919218	0.76458
